# Supplementary material for: Associations between Neck Circumference, Mid-Upper Arm Circumference, Wrist Circumference, and High Blood Pressure among Lithuanian Children and Adolescents: A Cross-Sectional Study
Source: Nutrients. 2024 Feb 28;16(5):677. doi: 10.3390/nu16050677 (PMC10935390; doi:10.3390/nu16050677)
Supplement: Supplementary file 1 [file nutrients-16-00677-s001.zip]

Archive with 1 entries (1 files):
- nutrients-2864063-supplementary.pdf
